# Supplementary material for: Paraneoplastic Resolution Holds Prognostic Utility in Patients with Metastatic Renal Cell Carcinoma
Source: Cancers (Basel). 2024 Oct 30;16(21):3678. doi: 10.3390/cancers16213678 (PMC11545392; doi:10.3390/cancers16213678)
Supplement: Supplementary file 1 [file cancers-16-03678-s001.zip]

Archive with 6 entries (5 files):
- cancers-3257286-supplementary/__MACOSX/
- cancers-3257286-supplementary/__MACOSX/._Supplemental Table 1_ Lab References - Sheet1.pdf
- cancers-3257286-supplementary/__MACOSX/._Supplemental Table 1_ Lab References.xlsx
- cancers-3257286-supplementary/__MACOSX/._Supplementary Figure1.png
- cancers-3257286-supplementary/Supplemental Table S1_ Lab References - Sheet1.pdf
- cancers-3257286-supplementary/Supplementary Figure S1.png
